# Supplementary material for: Copper amine oxidases catalyze the oxidative deamination and hydrolysis of cyclic imines
Source: Nat Commun. 2019 Jan 24;10:413. doi: 10.1038/s41467-018-08280-w (PMC6345859; doi:10.1038/s41467-018-08280-w)
Supplement: Supplementary file 2 — Source Data [file 41467_2018_8280_MOESM2_ESM.xlsx]

## Sheet: Figure 1d
	OD600	Harmaline①	Harmaline②	Harmaline③	Harmaline Avg	HarmalineSD
	0	0.009	0.008	0.008	0.00833333	0.000471405
	4	0.007	0.009	0.007	0.00766667	0.000942809
	12	0.008	0.016	0.012	0.012	0.00326599
	20	0.019	0.037	0.02	0.0253333	0.00825967
	28	0.028	0.106	0.044	0.0593333	0.0336386
	36	0.062	0.298	0.11	0.156667	0.101841
	44	0.172	0.287	0.233	0.230667	0.0469775
	52	0.188	0.273	0.282	0.247667	0.0423504
	60	0.29	0.268	0.28	0.279333	0.00899383
	OD600	Glucose①	Glucose②	Glucose③	Glucose Avg	GlucoseSD
	0	0.009	0.01	0.01	0.0145	0.000471405
	4	0.031	0.027	0.026	0.042	0.00216025
	8	0.134	0.117	0.121	0.186	0.00725718
	12	0.334	0.35	0.33	0.507	0.00864099
	16	0.331	0.334	0.335	0.5	0.00169967
	20	0.327	0.35	0.338	0.5075	0.00939267
	28	0.311	0.302	0.321	0.467	0.0077603
	36	0.295	0.29	0.301	0.443	0.00449691
	44	0.303	0.303	0.298	0.452	0.00235702
	52	0.296	0.293	0.294	0.4415	0.00124722
	60	0.296	0.291	0.291	0.439	0.00235702
	Harmaline	①	②	③	Avg	SD
	0	1.27	1.37	1.31	1.31667	0.0410961
	4	1.37	1.27	1.3	1.31333	0.0418994
	12	1.36	1.22	1.28	1.28667	0.0573488
	20	1.28	1.09	1.12	1.16333	0.0834
	28	1.03	0.661	0.883	0.858	0.151677
	36	0.772	0	0.236	0.336	0.323003
	44	0.567	0	0.0578	0.208267	0.254758
	52	0.371	0	0	0.123667	0.174891
	60	0.0277	0	0	0.00923333	0.0130579
	SA harmaline	①	②	③	Avg	SD
	0	0	0	0	0	0
	4	0	0	0	0	0
	12	0	0	0	0	0
	20	0	0	0	0	0
	28	0.243	0	0.255	0.166	0.117482
	36	0.2	0	0.243	0.147667	0.105881
	44	0.171	0.135	0.225	0.177	0.0369865
	52	0.176	0.243	0.229	0.216	0.028856
	60	0.251	0.232	0.22	0.234333	0.0127628
	SA glucose	①	②	③	Avg	SD
	0	0	0	0	0	0
	4	0	0	0	0	0
	12	0	0	0	0	0
	20	0	0	0	0	0
	28	0	0	0	0	0
	36	0	0	0	0	0
	44	0	0	0	0	0
	52	0	0	0	0	0
	60	0	0	0	0	0

## Sheet: Figure 2c-f
		①	②	③	Avg	SD
O2 consumption	0	0	0	0	0	0
	1	36.8	28.4	38.5	34.5667	4.41538
	3.5	61.6	53.3	56.2	57.0333	3.43932
Harmaline consumption	0	0	0	0	0	0
	1	53.7	42.2	60.9	52.2667	7.70123
	3.5	70.2	65.7	75.6	70.5	4.04722
H2O2		①	②	③	Avg	SD
H2O2 production	0	0	0	0	0	0
	20	7.1	10.2	13.3	10.2	2.53114
	40	17.6	20.4	28.9	22.3	4.80486
	60	26.6	30.5	39.6	32.2333	5.44692
Harmaline consumption	0	0	0	0	0	0
	20	10.7	9.5	15.5	11.9	2.5923
	40	22.5	20.4	32.7	25.2	5.37215
	60	32.5	33.3	45.9	37.2333	6.13696
NH3		①	②	③	Avg	SD
NH3 production	0	0	0	0	0	0
	60	22.2	15.4	38.9	25.5	9.87353
	120	41.3	33.1	60.4	44.9333	11.4375
Harmaline consumption	0	0	0	0	0	0
	60	23.6	18.5	28.6	23.5667	4.12338
	120	38.7	34.6	54.4	42.5667	8.5332
2-AIMA		①	②	③	Avg	SD
2-AIMA production	0	0	0	0	0	0
	60	13.5	18.9	20.1	17.5	2.87054
	120	43.1	40.5	43.4	42.3333	1.30213
	180	65.9	60.2	63.8	63.3	2.35372
Harmaline consumption	0	0	0	0	0	0
	60	21.7	20.6	23.4	21.9	1.15181
	120	44.2	45.6	42.9	44.2333	1.10252
	180	65.2	63.2	64.4	64.2667	0.821922

## Sheet: Figure 3a
		SA①	SA②	SA③	Avg	SD
	+Cu2+	1.57	1.81	1.75	1.71	0.10198
	-Cu2+	0.181	0.254	0.201	0.212	0.0308004

## Sheet: Figure 4b-d
	Harmaline
	mM	4	2	1	0.8	0.5	0.2	0.1	0
	①	2.82	2.39	1.81	1.54	0.92	1.44	0.325	0
	②	2.45	2.36	2.34	1.74	1.46	1.01	0.351	0
	③	2.01	2.26	2.04	1.67	1.25	1.23	0.335	0
	Avg	2.42667	2.33667	2.06333	1.65	1.21	1.22667	0.337	0
	SE	0.191156	0.0320878	0.125285	0.0478423	0.128323	0.101361	0.00618241	0
	MP
	mM	5	4	3	2	1	0.5	0.2	0
	①	0.193	0.198	0.176	0.156	0.0965	0.0646	0.0286	0
	②	0.185	0.19	0.184	0.135	0.0973	0.0504	0.026	0
	③	0.182	0.207	0.17	0.159	0.106	0.0576	0.0367	0
	Avg	0.186667	0.198333	0.176667	0.15	0.0999333	0.0575333	0.0304333	0
	SE	0.00268052	0.00400925	0.00331104	0.00616441	0.00248387	0.00334708	0.00263073	0
	min	0	10	20	30	40	50	60
	μM	0	0.0453	0.0732	0.117	0.182	0.234	0.279
										0

## Sheet: Figure 5a
		①	②	③	Avg	SD
	WT	1.85	1.79	1.71	1.78333	0.0573488
	Y281A	0.271	0.273	0.265	0.269667	0.00339935
	D295A	0	0	0	0	0
	D295E	0	0	0	0	0
	N378A	0.344	0.326	0.351	0.340333	0.0105304
	Y379F	0	0	0	0	0
	H380A	0.31	0.299	0.304	0.304333	0.00449691

## Sheet: Figure S2
							Relative acitivity
		SA①	SA②	SA③	SA④	Avg	%	%①	%②	%③	%④	SD
	None	0.00103287	0.0115	0.000489527		0.0043408	100	23.7944	264.928	11.2774		116.734
	Cu	0.00644164	0.0332897	0.0134579	0.0156793	0.0172171	396.635	148.398	766.904	310.033	361.207	227.748
	Co	0.00765895	0.00353	0.00858869		0.00659255	151.874	176.441	81.3215	197.86		50.6488
	Ni	0	0	0		0	0	0	0	0		0
	Zn	0.0026429	0.000792	0.00250741		0.00198077	45.6314	60.8851	18.2455	57.7637		19.4067
	Mn	0	0.0138	0		0.0046	105.971	0	317.914	0		149.866
		Relative activity
		%	%①	%②	%③	SEM
	None	100	74.4	126	105	21.1868
	Cu	196.279	142	251	184	44.8875
	Ni	73.4298	76.7	70.1	68.5	3.54902
	Zn	94.766	117	72.3	90.4	18.3583
	Mn	94.9319	113	76.7	89.9	15.002

## Sheet: Figure S4
			Relative activity
			%①	%②	%③	%④	Avg	SD
		None	93.1	107	100		100.033	5.6747
		Li	105	99.9	102		102.3	2.09284
		Na	97.1	104	98.2		99.7667	3.02692
		Mg	141	140	138		139.667	1.24722
		Al	86.4	74.1	80.7		80.4	5.02593
		K	98.1	103	100		100.367	2.01715
		Ca	142	148	146		145.333	2.49444
		V	77.8	99	86.9		87.9	8.6837
		Mn	143	135	132		136.667	4.6428
		Fe2+	110	63.5	85.6		86.3667	18.9913
		Fe3+	95.3	82.2	85.2		87.5667	5.60377
		Co	135	95.6	114.2		114.933	16.0933
		Ni	89.9	95.7	91.5		92.3667	2.44586
		Zn	109	109	105		107.667	1.88562
		Rb	98.4	96.1	98		97.5	1.00333
		Sr	117	110	113		113.333	2.86744
		Mo	97.5	87.4	91.3		92.0667	4.15879
		Ag	0	0	0		0	0
		Cd	81.3	72.3	77.6		77.0667	3.69354
		Sn	67.7	54.9	60.7		61.1	5.23323
		Ba	108	103	104		105	2.16025
		Hg	41.9	6.77	19.2		22.6233	14.5446
		DTNB	79.5	93.5	88.9		87.3	5.82638
		Iodoacetate	61.4	61.7	62.3		61.8	0.374166
		NEM	68.5	82.1	75.4		75.3333	5.55238
		PCMB	0	5.44	1.34		2.26	2.31419
		Hydroxylamine	0	0	0		0	0
		Phenylhydrazine	14.6	14.3	15.1		14.6667	0.329983
		Semicarbazide	0	0	0		0	0
		Aminoguanidine	78.9	39.9	58.8		59.2	15.9242
		Dipyridyl	12.9	9.28	10.5		10.8933	1.5038
		Phenanthroline	20.2	9.82	14.8		14.94	4.23877
		o-Hydroxyquinoline	60.5	36.6	54.8		50.6333	10.1923
		EDTA	24.6	47.9	33.8	35.6	35.475	9.58204
		Diethyldithiocarbamate	0	0	0		0	0
		NaN3	84	68.4	72.4		74.9333	6.61581
		KCN	65	53.6	59.9		59.5	4.66262
		DTT	87.2	71	74.3		77.5	6.98999
		2-ME	82	71.3	78.8		77.3667	4.48429
		H2O2	57.4	52	53		54.1333	2.34568
		APS	1.74	0	0.55		0.763333	0.726193

## Sheet: Figure S5
pH stability		Relative activity
		① %	② %	③%	④%	Avg	SD
	3	0	0	0	0	0	0
	3.5	0	0	0	0	0	0
	4	0	0	0	0	0	0
	4.5	0	0	0	0	0	0
	5	0	0	0	0	0	0
	5.5	1.67	1.45	1.52	1.32	1.49	0.126293
	6	14.3	14.2	14.6	12.1	13.8	0.992472
	6.5	39.9	39.6	40.1	38.9	39.625	0.454835
	7	77.1	80	77.3	75.6	77.5	1.58588
	7.5	100	99.8	98.4	97.9	99.025	0.895475
	8	89	91.2	92.4	91.2	90.95	1.2278
	8.5	65.1	65.8	64.1	62.3	64.325	1.31601
	9	44	42.9	45.7	46.5	44.775	1.40957
	9.5	20.6	20.8	19.2	21.3	20.475	0.779022
	10	0	0	0	0	0	0
	10.5	0	0	0	0	0	0
	11	0	0	0	0	0	0
pH dependency		Relative activity
		① %	② %	③%	Avg	SD
	3	0	0	0	0	0
	3.5	0	0	0	0	0
	4	0	0	0	0	0
	4.5	0.618	0.367	1.5	0.828333	0.485869
	5	9.1	8.87	7.98	8.65	0.482977
	5.5	19.1	19.3	20.1	19.5	0.432049
	6	31.6	32.3	33.4	32.4333	0.74087
	6.5	47.2	41.2	42.4	43.6	2.5923
	7	54.3	52.8	55.4	54.1667	1.06562
	7.5	64.6	65.3	67.8	65.9	1.37356
	8	71.2	65.6	69.8	68.8667	2.37954
	8.5	74.7	72.7	77.6	75	2.01163
	9	79.7	81.2	82.3	81.0667	1.06562
	9.5	95.8	94.1	96.7	95.5333	1.07806
	10	105	96.1	99.8	100.3	3.65057
	10.5	71.2	70.4	73.2	71.6	1.17757
	11	73	74.5	76.9	74.8	1.60624
	11.5	78.9	76.7	80.4	78.6667	1.5195
		Relative activity
Temperature stability		① %	② %	③%	Avg	SD
	10	80.1	76.7	77.5	78.1	1.45144
	20	98.7	101	102.6	100.767	1.60069
	28	93.5	92.9	95.6	94	1.15758
	35	69.9	75	72.2	72.3667	2.0854
	40	62.8	57.3	65.5	61.8667	3.41207
	45	51.5	56.1	57.8	55.1333	2.66124
	50	60.2	59.7	61.5	60.4667	0.758654
	55	20.8	21.2	24.6	22.2	1.70489
	60	0	0	0	0	0
		Relative activity
Temperature dependency		① %	② %	③%	Avg	SD
	10	11.3	11.7	13.4	12.1333	0.910433
	20	29.7	31.4	33.2	31.4333	1.42906
	28	62.5	62.9	65.4	63.6	1.28323
	35	103	97.3	101	100.433	2.36126
	40	93.5	91.8	94.5	93.2667	1.11455
	45	61.6	61.7	59.6	60.9667	0.967241
	50	60.8	60.4	61.7	60.9667	0.54365
	55	2.75	2.19	3.45	2.79667	0.51545
	60	0	0	0	0	0

## Sheet: Figure S22
PH/HarA	0	0.0293	0.0587	0.0871	0.116	0.144	0.171	0.198	0.225	0.252	0.278	0.304	0.329	0.355	0.38
A437	0	0.031	0.055	0.076	0.098	0.121	0.145	0.173	0.183	0.187	0.184	0.192	0.193	0.193	0.194

## Sheet: Figure S24
		0	6	30	60	90	120
	Methylamine	0	0	0.000792	0.000905143	0.00214971	0.00352629
	Ethylamine	0	0.000942857	0.00124457	0.000829714	0.000678857	0.001056
	Benzylamine	0	0.043692	0.264094	0.351893	0.481234	0.550949
	Tryptamine	0	0.215707	0.441785	0.578217	0.64103	0.647818
	Hexylamine	0	0.00377143	0.0152743	0.0297943	0.0458229	0.0569486
	Octylamine	0	0.00565714	0.0243257	0.0494057	0.0793886	0.10032

[truncated: 6 more sheets: Figure 1c, Figure 1e, Figure 6a, Figure S3, Figure S26, Figure 28b]
